# Supplementary material for: Diagnostic accuracy of history taking, physical examination, and auxiliary examination for thumb osteoarthritis: a systematic review
Source: Ann Med. 2025 Jun 26;57(1):2524086. doi: 10.1080/07853890.2025.2524086 (PMC12551402; doi:10.1080/07853890.2025.2524086)
Supplement: Supplemental Material [file IANN_A_2524086_SM1341.zip]

Archive with 7 entries (6 files):
- suppl_data/
- suppl_data/Appendix A PRISMA DTA Checklist.docx
- suppl_data/Appendix B PRISMA S Checklist.docx
- suppl_data/Appendix C Search strategy.docx
- suppl_data/Appendix D Results of Methodological Assessment.docx
- suppl_data/Appendix E Certainty of Evidence.docx
- suppl_data/Appendix F 2×2 table.xlsx
