# Supplementary material for: Diagnostic accuracy of history taking, physical examination, and auxiliary examination for thumb osteoarthritis: a systematic review
Source: Ann Med. 2025 Jun 26;57(1):2524086. doi: 10.1080/07853890.2025.2524086 (PMC12551402; doi:10.1080/07853890.2025.2524086)
Supplement: Supplemental Material [file IANN_A_2524086_SM1341.zip › suppl_data/Appendix F 2×2 table.xlsx]

## Sheet: 工作表1
						Sensitivity(Se)	Specificity(Sp)	Positive predictive value(PPV)	Negative predictive value(NPV)	Accuracy
Kwok et al,. 2014
1076(hand symptom)
		X-ray (Verbruggen-Veys stage eroded/ remodeled in the CMC I)(+)	X-ray (Verbruggen-Veys stage eroded/ remodeled in the CMC I)(-)	total
	Any TB pain(+)	20	585	605		0.833333	0.443916	0.0330579	0.991507	0.452602
	Any TB pain(-)	4	467	471
	total	24	1052	1076
1076(hand symptom)
		X-ray (Verbruggen-Veys stage eroded/ remodeled in the CMC I)(+)	X-ray (Verbruggen-Veys stage eroded/ remodeled in the CMC I)(-)	total
	Female	14	636	650		0.583333	0.395437	0.0215385	0.976526	0.399628
	male	10	416	426
	total	24	1052	1076
1076(hand symptom)
		X-ray (Verbruggen-Veys stage eroded/ remodeled in the CMC I)(+)	X-ray (Verbruggen-Veys stage eroded/ remodeled in the CMC I)(-)	total
	manual(+)	15	525	540		0.625	0.500951	0.0277778	0.983209	0.503717
	manual(-)	9	527	536
	total	24	1052	1076
1076(hand symptom)
		X-ray(K-L>2 in at least one CMC I or STJ)(+)	X-ray(K-L>2 in at least one CMC I or STJ)(-)	total
	Female	378	272	650		0.646154	0.446029	0.581538	0.514085	0.554833
	male	207	219	426
	total	585	491	1076
1076(hand symptom)
		X-ray(K-L>2 in at least one CMC I or STJ)(+)	X-ray(K-L>2 in at least one CMC I or STJ)(-)	total
	Any TB pain(+)	362	243	605		0.618803	0.505092	0.598347	0.526539	0.566914
	Any TB pain(-)	223	248	471
	total	585	491	1076
1076(hand symptom)
		X-ray(K-L>2 in at least one CMC I or STJ)(+)	X-ray(K-L>2 in at least one CMC I or STJ)(-)	total
	manual(+)	274	266	540		0.468376	0.458248	0.507407	0.419776	0.463755
	manual(-)	311	225	536
	total	585	491	1076
1076(hand symptom)
		TB pain+ X-ray(K-L>2 in at least one CMC I or ST)(+)	TB pain+ X-ray(K-L>2 in at least one CMC I or ST)(-)	total
	Female	228	422	650		0.690909	0.434316	0.350769	0.760563	0.513011
	male	102	324	426
	total	330	746	1076
1076(hand symptom)
		TB pain+ X-ray(K-L>2 in at least one CMC I or ST)(+)	TB pain+ X-ray(K-L>2 in at least one CMC I or ST)(-)	total		0.490909	0.493298	0.3	0.686567	0.492565
	manual(+)	162	378	540
	manual(-)	168	368	536
	total	330	746	1076
1076(hand symptom)
		TB pain+ X-ray(K-L>2 in at least one CMC I or ST)(+)	TB pain+ X-ray(K-L>2 in at least one CMC I or ST)(-)	total
	Any TB pain(+)	330	275	605		1	0.631367	0.545455	1	0.744424
	Any TB pain(-)	0	471	471
	total	330	746	1076
Komatsu et al., 2017
25 painful thumbs (20 patients)		X-ray(Eaton stage 2-4)	X-ray(Eaton stage 0-1)	total
	MRI(+)	13	1	14
	MRI(-)	5	6	11		0.722222	0.857143	0.928571	0.545455	0.76
	total	18	7	25
25 painful thumbs (20 patients)		X-ray(Eaton stage 2-4)	X-ray(Eaton stage 0-1)	total
	female	17	4	21
	male	1	3	4		0.944444	0.428571	0.809524	0.75	0.8
	total	18	7	25
Arnold et al., 2020
68(review by a surgeon)((suspected of having thumb CMC OA or a diagnosis unrelated to CMC or scaphotrapezial trapezoidal (STT) arthritis))		X-ray(Eaton stage 2-4)	X-ray(Eaton stage 0-1)	total
	Grind test(+)	3	4	7
	Grind test(-)	21	40	61		0.125	0.909091	0.428571	0.655738	0.632353
	total	24	44	68
68(review by a surgeon)		X-ray(Eaton stage 2-4)	X-ray(Eaton stage 0-1)	total
	Seesaw test(+)	17	8	25		0.708333	0.818182	0.68	0.837209	0.779412
	Seesawtest(-)	7	36	43
	total	24	44	68
68(review by a fellow)		X-ray(Eaton stage 2-4)	X-ray(Eaton stage 0-1)	total
	Grind test(+)	4	1	5		0.166667	0.977273	0.8	0.68254	0.691176
	Grind test(-)	20	43	63
	total	24	44	68
68(review by a fellow))		X-ray(Eaton stage 2-4)	X-ray(Eaton stage 0-1)	total
	Seesaw test(+)	10	6	16		0.416667	0.863636	0.625	0.730769	0.705882
	Seesawtest(-)	14	38	52
	total	24	44	68
Gelberman et al., 2015
139(atraumatic wrist complaint)		history+ physical examination +X-ray(Eaton stage 2-4)(+)	history+ physical examination +X-ray(Eaton stage 2-4)(1)	total
	Adduction(+)	45	6	51
	Adduction(-)	3	85	88		0.9375	0.934066	0.882353	0.965909	0.935252
	total	48	91	139
139(atraumatic wrist complaint)		history+ physical examination +X-ray(Eaton stage 2-4)(+)	history+ physical examination +X-ray(Eaton stage 2-4)(1)	total
	Extension(+)	45	5	50		0.9375	0.945055	0.9	0.966292	0.942446
	Extension(-)	3	86	89
	total	48	91	139
139(atraumatic wrist complaint)		history+ physical examination +X-ray(Eaton stage 2-4)(+)	history+ physical examination +X-ray(Eaton stage 2-4)(1)	total
	Adduction and extension(+)	42	3	45		0.875	0.967033	0.933333	0.93617	0.935252
	Adduction or extension(-)	6	88	94
	total	48	91	139
139(atraumatic wrist complaint)		history+ physical examination +X-ray(Eaton stage 2-4)(+)	history+ physical examination +X-ray(Eaton stage 2-4)(1)	total
	Adduction or extension(+)	48	8	56		1	0.912088	0.857143	1	0.942446
	Adduction and extension(-)	0	83	83
	total	48	91	139
139(atraumatic wrist complaint)		history+ physical examination +X-ray(Eaton stage 2-4)(+)	history+ physical examination +X-ray(Eaton stage 2-4)(1)	total
	Grind test(+)	21	7	28		0.4375	0.923077	0.75	0.756757	0.755396
	Grind test(-)	27	84	111
	total	48	91	139
139(atraumatic wrist complaint)		history+ physical examination +X-ray(Eaton stage 2-4)(+)	history+ physical examination +X-ray(Eaton stage 2-4)(1)	total
	Basal joint tenderness(+)	45	17	62		0.9375	0.813187	0.725806	0.961039	0.856115
	Basal joint tenderness(-)	3	74	77
	total	48	91	139
139(atraumatic wrist complaint)		history+ physical examination +X-ray(Eaton stage 2-4)(+)	history+ physical examination +X-ray(Eaton stage 2-4)(1)	total
	Eichoff test(+)	6	23	29		0.125	0.747253	0.206897	0.618182	0.532374
	Eichoff test(-)	42	68	110
	total	48	91	139
139(atraumatic wrist complaint)		history+ physical examination +X-ray(Eaton stage 2-4)(+)	history+ physical examination +X-ray(Eaton stage 2-4)(1)	total
	Scaphotrapeziotrapezoid tenderness(+)	14	23	37		0.291667	0.747253	0.378378	0.666667	0.589928
	Scaphotrapeziotrapezoid tenderness(-)	34	68	102
	total	48	91	139
139(atraumatic wrist complaint)		history+ physical examination +X-ray(Eaton stage 2-4)(+)	history+ physical examination +X-ray(Eaton stage 2-4)(1)	total
	Radioscaphoid tenderness(+)	8	21	29		0.166667	0.769231	0.275862	0.636364	0.561151
	Radioscaphoid tenderness(-)	40	70	110
	total	48	91	139
139(atraumatic wrist complaint)		history+ physical examination +X-ray(Eaton stage 2-4)(+)	history+ physical examination +X-ray(Eaton stage 2-4)(1)	total
	First dorsal compartment tenderness(+)	1	17	18		0.0208333	0.813187	0.0555556	0.61157	0.539568
	First dorsal compartment tenderness(-)	47	74	121
	total	48	91	139
139(atraumatic wrist complaint)		history+ physical examination +X-ray(Eaton stage 2-4)(+)	history+ physical examination +X-ray(Eaton stage 2-4)(1)	total
	Metacarpophalangeal tenderness(+)	6	2	8		0.125	0.978022	0.75	0.679389	0.683453
	Metacarpophalangeal tenderness(-)	42	89	131
	total	48	91	139
139(atraumatic wrist complaint)		history+ physical examination +X-ray(Eaton stage 2-4)(+)	history+ physical examination +X-ray(Eaton stage 2-4)(1)	total
	A1 pulley tenderness(+)	7	10	17		0.145833	0.89011	0.411765	0.663934	0.633094
	A1 pulley tenderness(-)	41	81	122
	total	48	91	139
Merritt et al., 2010
70(thumb or wrist pain)(review by physical therapist1)		X-ray(Eaton stage 1-4)	X-ray(Eaton stage 0)	total
	Grind test(+)	23	1	24		0.418182	0.933333	0.958333	0.304348	0.528571
	Grind test(-)	32	14	46
	total	55	15	70
70(thumb or wrist pain)(review by physical therapist2)		X-ray(Eaton stage 1-4)	X-ray(Eaton stage 0)	total
	Grind test(+)	29	3	32		0.527273	0.8	0.90625	0.315789	0.585714
	Grind test(-)	26	12	38
	total	55	15	70
Sela et al,. 2019
127(radial-sided hand or wrist pain)		X-ray(Eaton stage 1-4)	X-ray(Eaton stage 0)	total
	Grind test(+)	-	-	-
	Grind test(-)	-	-	-		0.64	1	1	0.32	0.7
	total	105	22	127
127(radial-sided hand or wrist pain)		X-ray(Eaton stage 1-4)	X-ray(Eaton stage 0)	total
	MC pressure-shear test(+)	-	-	-		0.99	0.95	0.99	0.95	0.98
	MC pressure-shear test(-)	-	-	-
	total	105	22	127
127(radial-sided hand or wrist pain)		X-ray(Eaton stage 1-4)	X-ray(Eaton stage 0)	total
	MC flexion test(+)	-	-	-		0.36	1	1	0.25	0.47
	MC flexion test(-)	-	-	-
	total	105	22	127
127(radial-sided hand or wrist pain)		X-ray(Eaton stage 1-4)	X-ray(Eaton stage 0)	total
	MC extension test(+)	-	-	-		0.46	1	1	0.28	0.55
	MC extension test(-)	-	-	-
	total	105	22	127
Model et al,. 2016
121 painful thumbs (62patients)		TB pain+X-ray	TB pain+X-ray	total
	MP extension(+)	-	-	-		0.65	0.95	0.98	0.36	Unable to calculate
	MP extension(-)	-	-	-
	total	-	-	121
Model et al,. 2016
121 painful thumbs (62patients)		TB pain+X-ray	TB pain+X-ray	total
	Lever test(+)	-	-	-		0.82	0.81	0.95	0.49	Unable to calculate
	Lever test(-)	-	-	-
	total	-	-	121
Model et al,. 2016
121 painful thumbs (62patients)		TB pain+X-ray	TB pain+X-ray	total
	Grind test(+)	-	-	-		0.41	1	1	0.26	Unable to calculate
	Grind test(-)	-	-	-
	total	-	-	121
Model et al,. 2016
121 painful thumbs (62patients)		TB pain+X-ray	TB pain+X-ray	total
	Palpation(+)	-	-	-		0.91	0.76	0.95	0.64	Unable to calculate
	Palpation(-)	-	-	-
	total	-	-	121
